# Supplementary material for: Novel Trinorditerpene from Dysoxylum parasiticum (Osbeck) Kosterm: Leaf Extract with Cytotoxic, Antioxidant and α-Glucosidase Inhibitory Activities
Source: Molecules. 2025 Dec 12;30(24):4747. doi: 10.3390/molecules30244747 (PMC12735834; doi:10.3390/molecules30244747)
Supplement: Supplementary file 1 [file molecules-30-04747-s001.zip]

Archive with 1 entries (1 files):
- molecules-3962522-supplementary.pdf
